# Supplementary material for: Short-Range Effects in the Special Pair of Photosystem II Reaction Centers: The Nonconservative Nature of Circular Dichroism
Source: J Phys Chem Lett. 2023 Dec 20;14(51):11758–67. doi: 10.1021/acs.jpclett.3c02693 (PMC10758115; doi:10.1021/acs.jpclett.3c02693)
Supplement: Supplementary file 2 — jz3c02693_si_002.xyz [file jz3c02693_si_002.xyz]

188

H  -22.043198889866467  -50.181102297042564  49.148636721750755  
C  -21.59228607955223  -49.347246832315925  49.68665410199048  
H  -22.441016672737142  -48.807586571993575  50.133712469120304  
H  -20.980875199409347  -49.74911348946853  50.50922137918544  
N  -19.406947560470677  -48.488528429822026  48.70753242301654  
H  -18.758071944298038  -49.14575072864856  49.15547470128656  
C  -20.785100945319265  -48.412764290595646  48.83519621207852  
C  -19.004244868871353  -47.50723873993903  47.86860627209024  
H  -17.965937549933017  -47.33514799073906  47.59474191610564  
N  -20.04013270277354  -46.798107973410936  47.448087602425396  
C  -21.158626387600968  -47.3501632491191  48.03723771026204  
H  -22.15622001799641  -46.95209659019929  47.85334675439176  
Mg  -19.886035142501548  -45.02481978536843  46.217467862592194  
C  -23.300057048117388  -44.65667923223846  45.61040694215959  
C  -19.626835692484974  -46.73484281723564  43.26304374347951  
H  -19.5368707582303  -47.37308301389733  42.383312669815616  
C  -16.481587452049787  -44.48833784873697  46.210535716759544  
H  -15.401006520318148  -44.35151454606251  46.240755475580336  
C  -20.183826238450486  -42.66884808156247  48.81075627579255  
H  -20.269665053027907  -42.01960375542362  49.68409326853271  
N  -21.301410595646672  -45.62385600105623  44.667615631271836  
C  -22.653314271099696  -45.4090730610626  44.64984652931572  
C  -23.291709660251662  -46.031198093464596  43.42042196019066  
H  -24.182284538892866  -46.61823622095864  43.687158951253856  
C  -22.156200125734564  -46.94192898312663  42.89203446636042  
H  -22.015162200003836  -46.82084178724452  41.804684847103125  
C  -20.931706951913768  -46.411779709959845  43.63400765686462  
C  -22.397109075864314  -48.426077950982105  43.19265834924554  
H  -21.555772040890538  -49.04014392760636  42.84033183884076  
H  -23.317626856987708  -48.776850529059224  42.6989027284119  
H  -22.50519664263191  -48.5826861195608  44.27876928255056  
C  -23.707229632243987  -44.941569284098364  42.41354251821432  
H  -22.80140029253119  -44.40285452283865  42.08959404497144  
H  -24.34196328285153  -44.19461634829824  42.914721632390105  
C  -24.435703643846928  -45.458246645658235  41.165770456309325  
H  -23.867164480858683  -46.287682493398535  40.71201347880706  
H  -24.50894993692072  -44.659981362055426  40.414449274959104  
C  -25.832596821604703  -45.97382502290862  41.440831152966574  
O  -26.12341179429061  -46.80514819723002  42.27473908043694  
O  -26.724608447602385  -45.39376689439218  40.62921928351971  
N  -18.31297365970488  -45.53084059780969  44.95588254692077  
C  -18.412198032303486  -46.29304880508659  43.83283616647062  
C  -17.082495030566264  -46.55047135659377  43.28636241856815  
C  -16.18253192644498  -45.88201306731886  44.10401816930928  
C  -16.982120425930127  -45.2557223844515  45.163057928735064  
C  -16.77786162301861  -47.37882848290985  42.08253105235138  
H  -16.428284198083944  -46.75608325990693  41.241466838867616  
H  -17.65308481706014  -47.94670630900514  41.73591723952641  
H  -15.977368509163135  -48.10332448750792  42.300777046567525  
C  -14.738796274426534  -45.7374859010463  43.99492066567097  
H  -14.257437907575223  -45.25971507440356  44.85393298215505  
C  -13.93803058391358  -46.06897730979231  42.96432387020493  
H  -12.867751436531961  -45.86091312100788  43.01150267927833  
H  -14.311531650657912  -46.491633546541955  42.032825797916296  
N  -18.565543642443764  -43.79713731517602  47.324442094748186  
C  -17.207990229752212  -43.82099487181568  47.22136179265002  
C  -16.609471874508948  -43.04321891670254  48.29349487304852  
C  -17.653425796004612  -42.55195737905653  49.051762841133375  
C  -18.88165294424988  -43.013439408212356  48.41460790779336  
C  -15.143702307272179  -42.812773924482904  48.476756110966996  
H  -14.568385899890977  -43.749804905436356  48.46152547961429  
H  -14.926471090775664  -42.30484725929809  49.4267930057104  
H  -14.73825690714127  -42.190215621054776  47.66516619829843  
C  -17.550338070565225  -41.69911160719174  50.281990872953536  
H  -16.830584092376604  -42.1683353304836  50.9758188836174  
H  -18.517322997797812  -41.687585847412535  50.80762316587941  
C  -17.11521759075901  -40.25253602927198  50.016067452737666  
H  -17.056649871726094  -39.68460317873359  50.956822521587476  
H  -17.831663731820072  -39.745723384795625  49.353562456260214  
H  -16.1297274466909  -40.21017025961047  49.530375865919815  
N  -21.37811844056086  -43.87379873806761  47.05378358068139  
C  -21.37586961759812  -43.03580542743833  48.16444606502839  
C  -22.734341104991493  -42.62177187405952  48.47768309128134  
C  -23.530445647963013  -43.24274247289253  47.51177984972704  
C  -22.650557167175613  -43.99107266569615  46.677070808254406  
C  -23.178403209223568  -41.726572065116464  49.58662138967906  
H  -23.911009989942563  -42.23281580370315  50.2361916953322  
H  -23.686050672220354  -40.827226934592375  49.19686968728953  
H  -22.332330289143705  -41.40523037758523  50.20908515068218  
C  -24.887904419956165  -43.359640184379664  46.99233148137086  
O  -25.922959604835647  -42.845630634136356  47.362434097563614  
C  -24.780104420881166  -44.31210586057922  45.72127157095705  
H  -25.165742409129912  -43.74225914332576  44.86195785591759  
C  -25.69347671607577  -45.506418898592415  45.89501683737503  
O  -25.451441812933915  -46.463760374763005  46.59159160268354  
O  -26.821206288326145  -45.340602609599536  45.1861607376082  
C  -27.80280670576918  -46.378613285804676  45.23142061564415  
H  -28.782154385033188  -45.89918068065909  45.12019786507779  
H  -27.7411952912612  -46.913744653833454  46.18848720295872  
H  -27.639256093455465  -47.06551381957811  44.38893628112299  
C  -28.098499740059758  -45.77742213344634  40.7806668786016  
H  -28.43313270496055  -45.598851617717244  41.810568985461266  
H  -28.659167423304602  -45.18684646660358  40.056117273192775  
H  -28.204422796420012  -46.85138943444204  40.57170386148302  
C  -12.253145538687349  -38.273180235286844  38.606699591138955  
H  -11.161403016668316  -38.397635964153864  38.66974748696153  
H  -12.488462039215769  -37.23584624169824  38.88774288019702  
N  -14.007053984989419  -38.86091924007357  40.33041999313071  
H  -14.494786580479577  -37.95523746756776  40.35087585408025  
C  -12.932998535574441  -39.223328264003456  39.54057786272984  
C  -14.355688685426038  -39.92164816207432  41.09129448980055  
H  -15.166346972845567  -39.907921772118165  41.81621084860124  
N  -13.567380042978478  -40.956702463811524  40.8363374802915  
C  -12.679943058856246  -40.54357396505022  39.862435307214916  
H  -11.919532405387812  -41.208963636845255  39.45401245922499  
Mg  -13.607736455389691  -42.75393453024482  42.038153713898474  
C  -10.815648753646002  -44.203389090478694  40.547322152792795  
C  -15.585699230708514  -44.44392775731794  39.838742167166  
H  -16.234679877475855  -44.87438868724347  39.071998723810204  
C  -16.333980352522005  -41.9069747963579  43.921965653164996  
H  -17.209967409261573  -41.573439143001025  44.47933146155706  
C  -11.518576865074415  -41.48356541779098  44.55680008135797  
H  -10.859319059516423  -40.997015358695535  45.27938030929469  
N  -13.221039677587477  -44.120266506624034  40.393861607136095  
C  -12.002536653794358  -44.498510984160745  39.89956665852747  
C  -12.16422066467073  -45.31497805201822  38.626571054555804  
H  -11.494951116582016  -44.93331259412374  37.83746348885179  
C  -13.652907995503902  -45.0649843810003  38.265058682059625  
H  -14.155060114679465  -46.00818735434604  37.99573656956378  
C  -14.21951169348209  -44.520770285683184  39.57466483197479  
C  -13.845610940430504  -44.05353469006503  37.12650692753832  
H  -14.914394692353298  -43.86377242005951  36.94700324370934  
H  -13.40273981461008  -44.43265507750644  36.18961691385429  
H  -13.362348320294629  -43.0944055461533  37.37069850249248  
C  -11.862722836011073  -46.80320518203503  38.87420196699498  
H  -12.620733927046132  -47.195898969202524  39.574240376932515  
H  -10.894371005801808  -46.925651296785695  39.379532237128124  
C  -11.858999858765841  -47.63259194121888  37.584365642831735  
H  -10.946232842420642  -47.39982395205172  37.00783165676379  
H  -12.720112884101148  -47.39647041783551  36.94396968423036  
C  -11.906761657953751  -49.126670537552926  37.83411143061367  
O  -12.668857137758366  -49.88119970807674  37.27649667965202  
O  -11.007964007675966  -49.485508480065285  38.76088223014754  
N  -15.624524008303958  -43.16599404424675  41.937144192908626  
C  -16.24209539106495  -43.86493373866846  40.95289072415357  
C  -17.682710841018178  -43.89127778453714  41.192636665940505  
C  -17.90027917457428  -43.1620782991003  42.35206718592533  
C  -16.582272993450495  -42.71086689058385  42.81005951265592  
C  -18.685407723761635  -44.635059019401595  40.37048373856015  
H  -18.231626674391954  -45.50327677307499  39.86929745439094  
H  -19.13786263167787  -44.00550679865521  39.583473219154094  
H  -19.50505662091868  -45.001710851140274  41.00753328111697  
C  -19.14466898272878  -42.92310193312003  43.06995387744707  
H  -19.03686304709767  -42.78012161449878  44.15129679656648  
C  -20.386208139817512  -42.886113142010565  42.55405335336547  
H  -20.579501083833435  -42.98524713088249  41.48377708527203  
H  -21.254277722741122  -42.75035393509015  43.20029992932475  
N  -13.874271301904066  -41.87298244586875  43.946067653421686  
C  -15.084687310614981  -41.481406103130965  44.433023558678435  
C  -14.898570534811661  -40.57117801987178  45.55471842904689  
C  -13.533417361475763  -40.44860625572948  45.74154448709536  
C  -12.90380496152902  -41.28789112256407  44.72689620412451  
C  -15.99925257771298  -39.896639010159234  46.311851287144215  
H  -15.622052802282226  -39.05981449768603  46.91817716053162  
H  -16.503617100950386  -40.596090524075784  46.999843298274676  
H  -16.767742701772946  -39.492481028251895  45.63443173112085  
C  -12.826921522043158  -39.59101655353701  46.75703280881938  
H  -13.150342384252454  -38.5430059574185  46.62205971405198  
H  -11.743790925275746  -39.59461942195096  46.56208376500164  
C  -13.065133012742756  -39.99454242125091  48.218643960865116  
H  -12.467434609591848  -39.378922816574125  48.90483061273792  
H  -12.778180781222382  -41.04074839264746  48.38933515056055  
H  -14.122524936534553  -39.89378120307197  48.50154057875056  
N  -11.624118673848308  -42.87412135115095  42.545199692911446  
C  -10.900370823866147  -42.23522415752275  43.5482801610795  
C  -9.472734910336477  -42.45051320677481  43.34677005296471  
C  -9.39358641561698  -43.24499706300291  42.2050849308857  
C  -10.729260834890532  -43.4599809143281  41.75015439842205  
C  -8.348699833683668  -41.87335276350333  44.1379786027016  
H  -8.34840254711581  -40.77616769267843  44.03441301005795  
H  -7.382282204894139  -42.243923234678455  43.77213233354215  
H  -8.422343253515677  -42.097315005387394  45.21313373612454  
C  -8.468110470105742  -43.91366435067069  41.303708021550285  
O  -7.2624757364859605  -44.00514110211798  41.32747550005012  
C  -9.385714700935061  -44.58307541435912  40.171656210290884  
H  -9.188979956414258  -45.66564714182235  40.19949314969892  
C  -8.89746652723182  -44.079518062923775  38.837262822008846  
O  -9.208178638905508  -43.02011962131406  38.33597455606381  
O  -8.02028397569817  -44.92360085810876  38.29081428265898  
C  -7.378433887997964  -44.51198743820779  37.08169565428677  
H  -8.056480881395835  -44.65961881475465  36.22523826982272  
H  -6.484627028078194  -45.13738633646206  36.97112208048767  
H  -7.103541427202934  -43.44983140028244  37.128511101489444  
C  -10.981550801765273  -50.8478558383794  39.216387463759695  
H  -11.792264675201245  -51.41070516991413  38.7430169477689  
H  -11.130254484635998  -50.824027826900185  40.30687058631117  
H  -12.506003961607632  -38.408096768475104  37.555053192851624  
H  -10.012787604910322  -51.297620878866084  38.998880505766614  
