# Supplementary material for: Short-Range Effects in the Special Pair of Photosystem II Reaction Centers: The Nonconservative Nature of Circular Dichroism
Source: J Phys Chem Lett. 2023 Dec 20;14(51):11758–67. doi: 10.1021/acs.jpclett.3c02693 (PMC10758115; doi:10.1021/acs.jpclett.3c02693)
Supplement: Supplementary file 3 — jz3c02693_si_003.xlsx [file jz3c02693_si_003.xlsx]

## Sheet: Sheet1
Units are in cm⁻1
	1.LE1	2.LE1	3.LE1	4.LE1	5.LE1	1.LE2	2.LE2	3.LE2	4.LE2	5.LE2	ChlD1_Qy	ChlD1_By	ChlD1_Bx	ChlD1_Nx+xy	ChlD2_Qy	ChlD2_By	ChlD2_Bx	ChlD2_Nx+xy	PheoD1_Qy	PheoD1_By	PheoD1_Bx	PheoD1_Nx+xy	PheoD2_Qy	PheoD2_By	PheoD2_Bx	PheoD2_Nx+xy	ChlZD1_Qy	ChlZD1_By	ChlZD1_Bx	ChlZD1_Nx+xy	ChlZD2_Qy	ChlZD2_By	ChlZD2_Bx	ChlZD2_Nx+xy	BCR11	BCR12	BCR13	BCR14	BCR21	BCR22	BCR23	BCR24
1.LE1	14975.1	0	0	0	0	150	115.03	106.29	-167.141	236.7	-28.2659	-28.4118	-145.779	-44.1185	-41.8646	16.2921	-71.7458	-8.19233	-3.86245	23.5495	-7.39403	11.7762	10.4198	24.0519	27.7374	-6.52226	0.634286	1.41769	1.41769	1.88955	0.57455	-0.905096	0.760073	-0.247664	2.19138	1.7994	1.33437	0.861633	-0.954325	-0.783622	-0.581108	-0.375234
2.LE1	0	18934	0	0	0	39.55	10.5794	-114.476	-70.0739	26.1638	-18.5694	-23.6093	-94.0884	-28.9104	-22.2252	25.2559	-40.9632	1.33571	-4.94767	-15.8431	-14.105	2.22924	4.02516	2.20687	10.3734	-4.8031	-0.583961	-0.767888	-0.767888	0.474394	-0.20426	-0.932613	-0.457578	-0.560572	-0.0302512	-0.0248401	-0.0184206	-0.0118945	0.730086	0.599493	0.444564	0.287064
3.LE1	0	0	26690.1	0	0	-105.5	-82.7288	-929.139	231.197	-247.05	-41.6858	-61.445	-161.538	-53.642	-20.4747	3.97964	-19.1253	-2.03947	-11.017	-62.1405	-34.1924	-2.23737	-0.234348	-19.4181	-2.65625	-5.01726	-2.03436	-3.00424	-3.00424	0.271348	-1.50538	-1.90876	-2.6411	-1.54985	-1.49051	-1.2239	-0.907601	-0.586057	2.09242	1.71814	1.27412	0.822724
4.LE1	0	0	0	28242.4	0	97.0105	-41.0418	111.76	92.1302	-94.8356	33.8155	38.8052	170.314	52.9072	36.8667	-88.3697	87.5525	-14.4134	7.98199	18.8823	21.9422	-5.30327	-9.75819	-10.9187	-25.6055	9.93656	0.581839	0.546109	0.546109	-1.41657	0.128096	2.27439	0.526822	1.21588	-0.786701	-0.645981	-0.479038	-0.309325	-1.51542	-1.24435	-0.92277	-0.595852
5.LE1	0	0	0	0	29251	-198.202	58.5887	-207.305	-103.349	-378.069	34.6655	31.4887	185.812	54.9737	66.4444	-8.77068	105.432	17.4844	3.41252	-43.1065	3.99093	-16.3077	-14.7014	-35.4947	-38.9775	8.43135	-1.18952	-2.42696	-2.42696	-2.61542	-1.0006	1.07899	-1.39811	0.175037	-3.31462	-2.72172	-2.01834	-1.30328	1.69663	1.39315	1.03311	0.667103
1.LE2	150	39.55	-105.5	97.0105	-198.202	14975.1	0	0	0	0	-45.5203	-76.2208	22.9324	-6.70269	-26.5052	-119.656	-32.0711	-39.7863	11.6884	27.5785	32.0258	-7.59228	-3.33264	16.7524	-7.45914	10.3106	0.506514	0.698791	0.698791	-0.306146	0.395976	3.74897	1.12691	2.06242	-0.157983	-0.129724	-0.096199	-0.0621177	-3.10126	-2.54653	-1.88842	-1.21939
2.LE2	115.03	10.5794	-82.7288	-41.0418	58.5887	0	19215.5	0	0	0	25.7928	45.3194	-20.898	0.848063	12.1872	55.8088	13.8178	17.9295	-3.8322	0.195155	-9.76962	5.08513	3.51073	18.3472	10.5221	0.076783	0.207936	0.414743	0.414743	0.428166	0.665061	-1.04059	0.913466	-0.283934	0.741797	0.60911	0.451695	0.291669	0.760707	0.624637	0.46321	0.299104
3.LE2	106.29	-114.476	-929.139	111.76	-207.305	0	0	26357.8	0	0	37.3664	49.7183	-4.7781	8.30955	31.3148	119.823	37.5997	40.1129	-0.420943	23.4371	1.984	6.30975	10.187	72.82	32.5502	5.72271	1.468	2.56365	2.56365	1.47418	2.38002	-2.03319	3.49285	-0.133698	3.08596	2.53397	1.8791	1.21338	1.20823	0.992109	0.735715	0.475066
4.LE2	-167.141	-70.0739	231.197	92.1302	-103.349	0	0	0	28402.4	0	-64.2143	-131.675	89.9209	8.21147	-28.2514	-132.211	-31.4992	-43.0271	12.4703	4.63059	32.0918	-14.8597	-7.64178	-29.384	-22.1449	2.84442	-0.329966	-0.773021	-0.773021	-1.16433	-0.970151	3.37587	-1.09001	1.34787	-1.83226	-1.50452	-1.1157	-0.720431	-2.5454	-2.0901	-1.54995	-1.00083
5.LE2	236.7	26.1638	-247.05	-94.8356	-378.069	0	0	0	0	28954.1	-70.6276	-108.445	11.4994	-17.0913	-33.6679	-151.242	-40.7538	-50.1644	15.6773	41.6833	43.0666	-8.60468	-2.36773	37.9287	-3.05058	14.8929	0.939831	1.37908	1.37908	-0.209755	0.975662	4.85009	2.18536	2.84189	0.249027	0.204483	0.151638	0.0979156	-4.22269	-3.46736	-2.57128	-1.66033
ChlD1_Qy	-28.2659	-18.5694	-41.6858	33.8155	34.6655	-45.5203	25.7928	37.3664	-64.2143	-70.6276	14732.3	0	0	0	4.04964	7.85864	-14.0895	-3.18842	45.9996	75.0218	-55.2222	-42.1491	-2.25309	-6.36164	-12.4652	-1.17539	1.48234	2.2242	-1.99444	-0.509483	-0.094888	0.019325	1.42951	0.675535	-0.375572	-0.308409	-0.2287	-0.147768	-0.544566	-0.447182	-0.331606	-0.214259
ChlD1_By	-28.4118	-23.6093	-61.445	38.8052	31.4887	-76.2208	45.3194	49.7183	-131.675	-108.445	0	24242.4	0	0	7.66498	14.1649	-21.9184	-4.63561	85.1836	156.877	-78.007	-85.5158	-3.66441	-10.2619	-18.8409	-1.42106	2.83882	4.17221	-4.47852	-1.24609	-0.097907	0.121171	2.34762	1.13094	-0.200164	-0.164369	-0.121887	-0.078754	-1.01722	-0.835312	-0.619423	-0.400224
ChlD1_Bx	-145.779	-94.0884	-161.538	170.314	185.812	22.9324	-20.898	-4.7781	89.9209	11.4994	0	0	23026.1	0	-14.8925	-22.3763	-13.1088	-9.86673	-21.4609	-6.05449	71.5286	11.6604	4.11801	8.54295	-9.83084	-8.5918	-0.364186	-1.45003	-8.36168	-4.06185	-0.998997	-1.52066	1.0853	0.09324	-1.47068	-1.20768	-0.895551	-0.578637	-3.62896	-2.98	-2.20981	-1.42781
ChlD1_Nx+xy	-44.1185	-28.9104	-53.642	52.9072	54.9737	-6.70269	0.848063	8.30955	8.21147	-17.0913	0	0	0	23809.5	-3.49508	-4.74848	-9.81434	-4.68075	-11.8529	-9.63205	16.288	0.552385	0.76347	0.9302	-8.49065	-3.808	1.51368	1.77527	-6.49529	-2.59279	-0.418328	-0.569046	1.03376	0.326869	-0.188592	-0.154866	-0.114841	-0.074201	-1.72807	-1.41904	-1.05229	-0.679906
ChlD2_Qy	-41.8646	-22.2252	-20.4747	36.8667	66.4444	-26.5052	12.1872	31.3148	-28.2514	-33.6679	4.04964	7.66498	-14.8925	-3.49508	14952.4	0	0	0	-2.46148	-6.99812	-12.7926	-1.09116	44.6936	77.5952	-49.4505	-44.0982	-0.049919	0.046478	1.39928	0.652376	1.66649	2.27378	-1.27913	-0.344793	0.67906	0.557625	0.413505	0.267175	6.89978	5.6659	4.20153	2.71471
ChlD2_By	16.2921	25.2559	3.97964	-88.3697	-8.77068	-119.656	55.8088	119.823	-132.211	-151.242	7.85864	14.1649	-22.3763	-4.74848	0	24242.4	0	0	-4.06552	-11.593	-21.1434	-1.78319	75.4429	138.618	-76.1895	-79.3062	-0.102809	0.03633	2.24373	1.03481	2.73831	3.54083	-3.6901	-1.34068	1.07264	0.880822	0.65317	0.422029	13.6103	11.1764	8.28781	5.35495
ChlD2_Bx	-71.7458	-40.9632	-19.1253	87.5525	105.432	-32.0711	13.8178	37.5997	-31.4992	-40.7538	-14.0895	-21.9184	-13.1088	-9.81434	0	0	23026.1	0	3.94682	8.28756	-9.09076	-8.41234	-24.2287	-15.8436	79.3272	18.4507	-0.9249	-1.40904	1.09474	0.124361	-0.134088	-1.1795	-9.57049	-4.53315	-1.19568	-0.981859	-0.728093	-0.470438	20.8292	17.1043	12.6837	8.19522
ChlD2_Nx+xy	-8.19233	1.33571	-2.03947	-14.4134	17.4844	-39.7863	17.9295	40.1129	-43.0271	-50.1644	-3.18842	-4.63561	-9.86673	-4.68075	0	0	0	23809.5	0.619165	0.536579	-8.96316	-3.9221	-14.3811	-18.2959	21.4259	6.96747	-0.405583	-0.570627	1.01242	0.309095	1.50128	1.43717	-7.37766	-3.23419	-0.209892	-0.172357	-0.127811	-0.082582	14.6437	12.025	8.91709	5.76154
PheoD1_Qy	-3.86245	-4.94767	-11.017	7.98199	3.41252	11.6884	-3.8322	-0.420943	12.4703	15.6773	45.9996	85.1836	-21.4609	-11.8529	-2.46148	-4.06552	3.94682	0.619165	14985.4	0	0	0	1.55038	4.02545	6.21991	0.296734	-2.41484	-4.08104	-0.317946	-1.5444	-0.151487	-0.324773	-0.724936	-0.43632	-4.11436	-3.3786	-2.50538	-1.61879	0.500352	0.410875	0.304683	0.196863
PheoD1_By	23.5495	-15.8431	-62.1405	18.8823	-43.1065	27.5785	0.195155	23.4371	4.63059	41.6833	75.0218	156.877	-6.05449	-9.63205	-6.99812	-11.593	8.28756	0.536579	0	24096.4	0	0	4.13746	10.7167	16.5857	0.694965	-5.44817	-9.31223	-1.50989	-3.82288	-0.318811	-0.696057	-1.567	-0.944397	-9.24874	-7.5948	-5.6319	-3.6389	0.590912	0.48524	0.359828	0.232493
PheoD1_Bx	-7.39403	-14.105	-34.1924	21.9422	3.99093	32.0258	-9.76962	1.984	32.0918	43.0666	-55.2222	-78.007	71.5286	16.288	-12.7926	-21.1434	-9.09076	-8.96316	0	0	24154.6	0	5.73795	15.3183	32.7774	3.93619	-4.89629	-8.9165	-4.50311	-4.82805	0.415292	0.599071	-0.053083	0.114854	-6.56561	-5.39149	-3.99804	-2.58323	-4.70484	-3.86348	-2.86495	-1.85111
PheoD1_Nx+xy	11.7762	2.22924	-2.23737	-5.30327	-16.3077	-7.59228	5.08513	6.30975	-14.8597	-8.60468	-42.1491	-85.5158	11.6604	0.552385	-1.09116	-1.78319	-8.41234	-3.9221	0	0	0	24213.1	0.177882	0.443579	2.71377	0.54859	0.5901	0.839189	-0.732632	0.045015	0.301201	0.554475	0.806509	0.529758	1.7797	1.46144	1.08372	0.70022	-2.24101	-1.84025	-1.36463	-0.881722
PheoD2_Qy	10.4198	4.02516	-0.234348	-9.75819	-14.7014	-3.33264	3.51073	10.187	-7.64178	-2.36773	-2.25309	-3.66441	4.11801	0.76347	44.6936	75.4429	-24.2287	-14.3811	1.55038	4.13746	5.73795	0.177882	14819.9	0	0	0	-0.160437	-0.32817	-0.676609	-0.41321	-2.4075	-4.1048	-0.217956	-1.58096	-0.596102	-0.489502	-0.362988	-0.234535	-3.66571	-3.01018	-2.23219	-1.44227
PheoD2_By	24.0519	2.20687	-19.4181	-10.9187	-35.4947	16.7524	18.3472	72.82	-29.384	37.9287	-6.36164	-10.2619	8.54295	0.9302	77.5952	138.618	-15.8436	-18.2959	4.02545	10.7167	15.3183	0.443579	0	24096.4	0	0	-0.344736	-0.705311	-1.46507	-0.891664	-5.54091	-9.51844	-1.52318	-4.02714	-1.34843	-1.10729	-0.821108	-0.530538	-7.43598	-6.10622	-4.52804	-2.92567
PheoD2_Bx	27.7374	10.3734	-2.65625	-25.6055	-38.9775	-7.45914	10.5221	32.5502	-22.1449	-3.05058	-12.4652	-18.8409	-9.83084	-8.49065	-49.4505	-76.1895	79.3272	21.4259	6.21991	16.5857	32.7774	2.71377	0	0	24154.6	0	0.154909	0.252124	-0.129472	0.015227	-5.17244	-9.38404	-7.40858	-6.3144	-0.50056	-0.411046	-0.304809	-0.196945	-2.16789	-1.78021	-1.32011	-0.852953
PheoD2_Nx+xy	-6.52226	-4.8031	-5.01726	9.93656	8.43135	10.3106	0.076783	5.72271	2.84442	14.8929	-1.17539	-1.42106	-8.5918	-3.808	-44.0982	-79.3062	18.4507	6.96747	0.296734	0.694965	3.93619	0.54859	0	0	0	24213.1	0.244718	0.472653	0.698566	0.465493	0.397579	0.590336	-1.48268	-0.295297	0.51447	0.422468	0.31328	0.202417	2.15417	1.76894	1.31175	0.847555
ChlZD1_Qy	0.634286	-0.583961	-2.03436	0.581839	-1.18952	0.506514	0.207936	1.468	-0.329966	0.939831	1.48234	2.83882	-0.364186	1.51368	-0.049919	-0.102809	-0.9249	-0.405583	-2.41484	-5.44817	-4.89629	0.5901	-0.160437	-0.344736	0.154909	0.244718	14975.1	0	0	0	0.129311	0.224899	0.215752	0.160822	52.8858	43.4283	32.2041	20.8078	-0.412205	-0.338491	-0.251007	-0.162181
ChlZD1_By	1.41769	-0.767888	-3.00424	0.546109	-2.42696	0.698791	0.414743	2.56365	-0.773021	1.37908	2.2242	4.17221	-1.45003	1.77527	0.046478	0.03633	-1.40904	-0.570627	-4.08104	-9.31223	-8.9165	0.839189	-0.32817	-0.705311	0.252124	0.472653	0	24242.4	0	0	0.227162	0.393229	0.343794	0.266299	102.664	84.3048	62.5159	40.393	-0.587714	-0.482614	-0.357881	-0.231235
ChlZD1_Bx	1.41769	-0.767888	-3.00424	0.546109	-2.42696	0.698791	0.414743	2.56365	-0.773021	1.37908	-1.99444	-4.47852	-8.36168	-6.49529	1.39928	2.24373	1.09474	1.01242	-0.317946	-1.50989	-4.50311	-0.732632	-0.676609	-1.46507	-0.129472	0.698566	0	0	23026.1	0	0.186729	0.303418	-0.094701	0.041764	7.01891	5.76373	4.27407	2.76158	1.00084	0.821861	0.609448	0.393779
ChlZD1_Nx+xy	1.88955	0.474394	0.271348	-1.41657	-2.61542	-0.306146	0.428166	1.47418	-1.16433	-0.209755	-0.509483	-1.24609	-4.06185	-2.59279	0.652376	1.03481	0.124361	0.309095	-1.5444	-3.82288	-4.82805	0.045015	-0.41321	-0.891664	0.015227	0.465493	0	0	0	23809.5	0.151527	0.252814	0.05066	0.094322	35.1237	28.8426	21.3881	13.8194	0.295738	0.242852	0.180086	0.116358
ChlZD2_Qy	0.57455	-0.20426	-1.50538	0.128096	-1.0006	0.395976	0.665061	2.38002	-0.970151	0.975662	-0.094888	-0.097907	-0.998997	-0.418328	1.66649	2.73831	-0.134088	1.50128	-0.151487	-0.318811	0.415292	0.301201	-2.4075	-5.54091	-5.17244	0.397579	0.129311	0.227162	0.186729	0.151527	15042.6	0	0	0	0.240805	0.197742	0.146635	0.094744	-19.0743	-15.6633	-11.615	-7.50475
ChlZD2_By	-0.905096	-0.932613	-1.90876	2.27439	1.07899	3.74897	-1.04059	-2.03319	3.37587	4.85009	0.019325	0.121171	-1.52066	-0.569046	2.27378	3.54083	-1.1795	1.43717	-0.324773	-0.696057	0.599071	0.554475	-4.1048	-9.51844	-9.38404	0.590336	0.224899	0.393229	0.303418	0.252814	0	24242.4	0	0	0.426929	0.350582	0.259973	0.167975	-34.8906	-28.6512	-21.2462	-13.7277
ChlZD2_Bx	0.760073	-0.457578	-2.6411	0.526822	-1.39811	1.12691	0.913466	3.49285	-1.09001	2.18536	1.42951	2.34762	1.0853	1.03376	-1.27913	-3.6901	-9.57049	-7.37766	-0.724936	-1.567	-0.053083	0.806509	-0.217956	-1.52318	-7.40858	-1.48268	0.215752	0.343794	-0.094701	0.05066	0	0	23026.1	0	0.406311	0.333651	0.247418	0.159862	39.1671	32.1629	23.8503	15.4102
ChlZD2_Nx+xy	-0.247664	-0.560572	-1.54985	1.21588	0.175037	2.06242	-0.283934	-0.133698	1.34787	2.84189	0.675535	1.13094	0.09324	0.326869	-0.344793	-1.34068	-4.53315	-3.23419	-0.43632	-0.944397	0.114854	0.529758	-1.58096	-4.02714	-6.3144	-0.295297	0.160822	0.266299	0.041764	0.094322	0	0	0	23809.5	0.305306	0.250709	0.185912	0.120122	5.58747	4.58827	3.40242	2.19838
BCR11	2.19138	-0.0302512	-1.49051	-0.786701	-3.31462	-0.157983	0.741797	3.08596	-1.83226	0.249027	-0.375572	-0.200164	-1.47068	-0.188592	0.67906	1.07264	-1.19568	-0.209892	-4.11436	-9.24874	-6.56561	1.7797	-0.596102	-1.34843	-0.50056	0.51447	52.8858	102.664	7.01891	35.1237	0.240805	0.426929	0.406311	0.305306	20408.2	0	0	0	-0.125	-0.102646	-0.076117	-0.049181
BCR12	1.7994	-0.0248401	-1.2239	-0.645981	-2.72172	-0.129724	0.60911	2.53397	-1.50452	0.204483	-0.308409	-0.164369	-1.20768	-0.154866	0.557625	0.880822	-0.981859	-0.172357	-3.3786	-7.5948	-5.39149	1.46144	-0.489502	-1.10729	-0.411046	0.422468	43.4283	84.3048	5.76373	28.8426	0.197742	0.350582	0.333651	0.250709	0	21978	0	0	-0.102646	-0.08429	-0.062505	-0.040386
BCR13	1.33437	-0.0184206	-0.907601	-0.479038	-2.01834	-0.096199	0.451695	1.8791	-1.1157	0.151638	-0.2287	-0.121887	-0.895551	-0.114841	0.413505	0.65317	-0.728093	-0.127811	-2.50538	-5.6319	-3.99804	1.08372	-0.362988	-0.821108	-0.304809	0.31328	32.2041	62.5159	4.27407	21.3881	0.146635	0.259973	0.247418	0.185912	0	0	23529.4	0	-0.076117	-0.062505	-0.046351	-0.029948
BCR14	0.861633	-0.0118945	-0.586057	-0.309325	-1.30328	-0.0621177	0.291669	1.21338	-0.720431	0.0979156	-0.147768	-0.078754	-0.578637	-0.074201	0.267175	0.422029	-0.470438	-0.082582	-1.61879	-3.6389	-2.58323	0.70022	-0.234535	-0.530538	-0.196945	0.202417	20.8078	40.393	2.76158	13.8194	0.094744	0.167975	0.159862	0.120122	0	0	0	25000	-0.049181	-0.040386	-0.029948	-0.01935
BCR21	-0.954325	0.730086	2.09242	-1.51542	1.69663	-3.10126	0.760707	1.20823	-2.5454	-4.22269	-0.544566	-1.01722	-3.62896	-1.72807	6.89978	13.6103	20.8292	14.6437	0.500352	0.590912	-4.70484	-2.24101	-3.66571	-7.43598	-2.16789	2.15417	-0.412205	-0.587714	1.00084	0.295738	-19.0743	-34.8906	39.1671	5.58747	-0.125	-0.102646	-0.076117	-0.049181	20408.2	0	0	0
BCR22	-0.783622	0.599493	1.71814	-1.24435	1.39315	-2.54653	0.624637	0.992109	-2.0901	-3.46736	-0.447182	-0.835312	-2.98	-1.41904	5.6659	11.1764	17.1043	12.025	0.410875	0.48524	-3.86348	-1.84025	-3.01018	-6.10622	-1.78021	1.76894	-0.338491	-0.482614	0.821861	0.242852	-15.6633	-28.6512	32.1629	4.58827	-0.102646	-0.08429	-0.062505	-0.040386	0	21978	0	0
BCR23	-0.581108	0.444564	1.27412	-0.92277	1.03311	-1.88842	0.46321	0.735715	-1.54995	-2.57128	-0.331606	-0.619423	-2.20981	-1.05229	4.20153	8.28781	12.6837	8.91709	0.304683	0.359828	-2.86495	-1.36463	-2.23219	-4.52804	-1.32011	1.31175	-0.251007	-0.357881	0.609448	0.180086	-11.615	-21.2462	23.8503	3.40242	-0.076117	-0.062505	-0.046351	-0.029948	0	0	23529.4	0
BCR24	-0.375234	0.287064	0.822724	-0.595852	0.667103	-1.21939	0.299104	0.475066	-1.00083	-1.66033	-0.214259	-0.400224	-1.42781	-0.679906	2.71471	5.35495	8.19522	5.76154	0.196863	0.232493	-1.85111	-0.881722	-1.44227	-2.92567	-0.852953	0.847555	-0.162181	-0.231235	0.393779	0.116358	-7.50475	-13.7277	15.4102	2.19838	-0.049181	-0.040386	-0.029948	-0.01935	0	0	0	25000
