# Supplementary material for: Short-Range Effects in the Special Pair of Photosystem II Reaction Centers: The Nonconservative Nature of Circular Dichroism
Source: J Phys Chem Lett. 2023 Dec 20;14(51):11758–67. doi: 10.1021/acs.jpclett.3c02693 (PMC10758115; doi:10.1021/acs.jpclett.3c02693)
Supplement: Supplementary file 4 — jz3c02693_si_004.xlsx [file jz3c02693_si_004.xlsx]

## Sheet: Sheet1
Units are in cm⁻1
	1.CT1	2.CT1	3.CT1	4.CT1	1.CT2	2.CT2	3.CT2	4.CT2	1.LE1	2.LE1	3.LE1	4.LE1	5.LE1	6.LE1	7.LE1	8.LE1	9.LE1	10.LE1	11.LE1	1.LE2	2.LE2	3.LE2	4.LE2	5.LE2	6.LE2	7.LE2	8.LE2	9.LE2	10.LE2	11.LE2
1.CT1	27113.2	0	0	0	2.96315	-30.8365	-16.718	4.06284	613.128	20.4159	-159.629	41.2566	-387.381	261.763	-46.3521	132.487	230.583	-313.314	-27.5399	-1126.92	-162.901	-30.0899	-84.8042	-463.658	-37.747	2.24616	-155.92	106.784	308.309	-204.619
2.CT1	0	30841	0	0	37.3869	43.3101	15.5217	-19.3379	-597.377	213.055	421.96	-78.8379	258.907	-141.408	24.3486	124.141	-143.128	270.286	55.4444	-308.265	1082.66	652.1	-200.452	235.788	-5.26787	-36.7556	128.17	446.931	316.915	-273.49
3.CT1	0	0	36679.1	0	-49.494	-51.8939	30.8642	-104.972	551.987	241.36	405.759	1345.97	-645.744	-86.2726	-1.83386	-484.422	8.80448	221.133	241.291	-178.768	200.129	369.08	822.191	-528.431	55.5332	12.6923	-156.751	12.0128	37.4084	-43.4366
4.CT1	0	0	0	37050.7	22.6151	18.2611	2.7385	-0.556784	165.896	-348.685	451.415	-144.032	-194.314	249.251	-45.8701	145.637	-284.694	207.405	10.6952	218.22	-100.29	205.564	-37.5978	46.0036	26.9601	-1.76563	40.9737	-24.9678	-108.831	70.3671
1.CT2	2.96315	37.3869	-49.494	22.6151	25494.9	0	0	0	855.343	118.957	-520.281	104.83	-218.526	13.9127	-3.83095	-157.862	-60.4394	-284.018	9.18608	-523.664	-515.687	-221.492	750.519	-340.632	-277.928	39.6261	-12.446	-309.264	95.4301	18.9407
2.CT2	-30.8365	43.3101	-51.8939	18.2611	0	28841.5	0	0	29.7608	-895.76	-357.538	380.816	285.472	17.2362	-17.1046	-34.8097	332.669	365.872	45.0824	3.59888	-216.105	-190.157	195.27	59.3827	-65.3663	16.1434	-188.635	-81.5162	17.338	23.7367
3.CT2	-16.718	15.5217	30.8642	2.7385	0	0	34419.1	0	-392.072	42.0335	-38.9168	118.762	164.533	1.60531	-3.11867	52.7627	66.614	66.706	4.87894	-148.251	461.442	-226.629	454.78	627.568	269.989	-3.08334	-85.6327	-361.598	110.93	-45.5326
4.CT2	4.06284	-19.3379	-104.972	-0.556784	0	0	0	34683.3	4.891	166.82	542.642	915.983	-423.055	-78.5713	9.72242	-159.456	-33.2138	17.731	51.6863	-53.7476	384.26	781.054	1224.2	-468.951	209.08	26.5429	-598.082	112.026	-226.155	265.219
1.LE1	613.128	-597.377	551.987	165.896	855.343	29.7608	-392.072	4.891	16079.5	0	0	0	0	0	0	0	0	0	0	137.358	22.6166	148.232	-91.7722	241.223	-24.1773	-12.0532	113.573	84.452	-0.657482	-2.64127
2.LE1	20.4159	213.055	241.36	-348.685	118.957	-895.76	42.0335	166.82	0	19887	0	0	0	0	0	0	0	0	0	-24.3984	0.560764	-109.498	-64.4518	1.92469	-62.1584	-1.09134	16.3042	1.74762	90.6327	-34.4889
3.LE1	-159.629	421.96	405.759	451.415	-520.281	-357.538	-38.9168	542.642	0	0	27643.1	0	0	0	0	0	0	0	0	-144.255	-72.5976	-946.335	161.144	-241.372	40.1402	21.4479	-272.877	16.2989	33.1616	4.44968
4.LE1	41.2566	-78.8379	1345.97	-144.032	104.83	380.816	118.762	915.983	0	0	0	29195.4	0	0	0	0	0	0	0	139.942	-49.9505	200.687	181.116	81.637	63.0134	4.2489	16.7985	-26.9474	-171.052	70.2539
5.LE1	-387.381	258.907	-645.744	-194.314	-218.526	285.472	164.533	-423.055	0	0	0	0	30204	0	0	0	0	0	0	-223.343	41.7722	-195.447	17.2831	-475.068	90.1514	13.0129	-215.678	-26.3846	30.3023	-18.3845
6.LE1	261.763	-141.408	-86.2726	249.251	13.9127	17.2362	1.60531	-78.5713	0	0	0	0	0	32188.4	0	0	0	0	0	-19.1824	49.1174	-2.21696	-56.006	-57.0495	-115.322	-1.20216	71.8214	-47.1869	60.894	-25.3323
7.LE1	-46.3521	24.3486	-1.83386	-45.8701	-3.83095	-17.1046	-3.11867	9.72242	0	0	0	0	0	0	32679.1	0	0	0	0	-0.712955	-7.06074	-4.57673	3.35376	7.7402	21.2562	0.0263912	-14.3357	9.88748	-6.60412	1.85658
8.LE1	132.487	124.141	-484.422	145.637	-157.862	-34.8097	52.7627	-159.456	0	0	0	0	0	0	0	34431.6	0	0	0	-115.68	39.8557	-245.889	-11.9222	-237.39	-68.9678	6.77261	-63.0226	-39.3572	83.8199	-32.6955
9.LE1	230.583	-143.128	8.80448	-284.694	-60.4394	332.669	66.614	-33.2138	0	0	0	0	0	0	0	0	37040.4	0	0	93.0804	30.175	-4.80032	91.1372	32.7339	-139.458	1.23585	93.3987	-88.1658	38.7949	-5.43536
10.LE1	-313.314	270.286	221.133	207.405	-284.018	365.872	66.706	17.731	0	0	0	0	0	0	0	0	0	37341.5	0	10.9118	-111.085	-1.37268	198.026	-4.54138	144.451	9.3899	-119.15	42.9377	-173.222	89.5359
11.LE1	-27.5399	55.4444	241.291	10.6952	9.18608	45.0824	4.87894	51.6863	0	0	0	0	0	0	0	0	0	0	37437.1	15.8253	-13.6876	-38.5361	2.0286	15.6549	-41.0831	1.00652	31.1709	-30.9853	-2.63275	3.3219
1.LE2	-1126.92	-308.265	-178.768	218.22	-523.664	3.59888	-148.251	-53.7476	137.358	-24.3984	-144.255	139.942	-223.343	-19.1824	-0.712955	-115.68	93.0804	10.9118	15.8253	16077.8	0	0	0	0	0	0	0	0	0	0
2.LE2	-162.901	1082.66	200.129	-100.29	-515.687	-216.105	461.442	384.26	22.6166	0.560764	-72.5976	-49.9505	41.7722	49.1174	-7.06074	39.8557	30.175	-111.085	-13.6876	0	20168.5	0	0	0	0	0	0	0	0	0
3.LE2	-30.0899	652.1	369.08	205.564	-221.492	-190.157	-226.629	781.054	148.232	-109.498	-946.335	200.687	-195.447	-2.21696	-4.57673	-245.889	-4.80032	-1.37268	-38.5361	0	0	27310.8	0	0	0	0	0	0	0	0
4.LE2	-84.8042	-200.452	822.191	-37.5978	750.519	195.27	454.78	1224.2	-91.7722	-64.4518	161.144	181.116	17.2831	-56.006	3.35376	-11.9222	91.1372	198.026	2.0286	0	0	0	29355.4	0	0	0	0	0	0	0
5.LE2	-463.658	235.788	-528.431	46.0036	-340.632	59.3827	627.568	-468.951	241.223	1.92469	-241.372	81.637	-475.068	-57.0495	7.7402	-237.39	32.7339	-4.54138	15.6549	0	0	0	0	29907.1	0	0	0	0	0	0
6.LE2	-37.747	-5.26787	55.5332	26.9601	-277.928	-65.3663	269.989	209.08	-24.1773	-62.1584	40.1402	63.0134	90.1514	-115.322	21.2562	-68.9678	-139.458	144.451	-41.0831	0	0	0	0	0	32213	0	0	0	0	0
7.LE2	2.24616	-36.7556	12.6923	-1.76563	39.6261	16.1434	-3.08334	26.5429	-12.0532	-1.09134	21.4479	4.2489	13.0129	-1.20216	0.0263912	6.77261	1.23585	9.3899	1.00652	0	0	0	0	0	0	32957.8	0	0	0	0
8.LE2	-155.92	128.17	-156.751	40.9737	-12.446	-188.635	-85.6327	-598.082	113.573	16.3042	-272.877	16.7985	-215.678	71.8214	-14.3357	-63.0226	93.3987	-119.15	31.1709	0	0	0	0	0	0	0	34431.7	0	0	0
9.LE2	106.784	446.931	12.0128	-24.9678	-309.264	-81.5162	-361.598	112.026	84.452	1.74762	16.2989	-26.9474	-26.3846	-47.1869	9.88748	-39.3572	-88.1658	42.9377	-30.9853	0	0	0	0	0	0	0	0	36864.1	0	0
10.LE2	308.309	316.915	37.4084	-108.831	95.4301	17.338	110.93	-226.155	-0.657482	90.6327	33.1616	-171.052	30.3023	60.894	-6.60412	83.8199	38.7949	-173.222	-2.63275	0	0	0	0	0	0	0	0	0	37170.9	0
11.LE2	-204.619	-273.49	-43.4366	70.3671	18.9407	23.7367	-45.5326	265.219	-2.64127	-34.4889	4.44968	70.2539	-18.3845	-25.3323	1.85658	-32.6955	-5.43536	89.5359	3.3219	0	0	0	0	0	0	0	0	0	0	37437.6
