# Supplementary material for: Short-Range Effects in the Special Pair of Photosystem II Reaction Centers: The Nonconservative Nature of Circular Dichroism
Source: J Phys Chem Lett. 2023 Dec 20;14(51):11758–67. doi: 10.1021/acs.jpclett.3c02693 (PMC10758115; doi:10.1021/acs.jpclett.3c02693)
Supplement: Supplementary file 5 — jz3c02693_si_005.xlsx [file jz3c02693_si_005.xlsx]

## Sheet: Sheet1
Units are in cm⁻1
	1.LE1	2.LE1	3.LE1	4.LE1	5.LE1	6.LE1	7.LE1	8.LE1	9.LE1	10.LE1	11.LE1	1.LE2	2.LE2	3.LE2	4.LE2	5.LE2	6.LE2	7.LE2	8.LE2	9.LE2	10.LE2	11.LE2
1.LE1	15919	0	0	0	0	0	0	0	0	0	0	234.977	128.029	180.292	-176.141	334.672	7.1235	-17.702	131.197	117.006	-11.3849	-4.5506
2.LE1	0	19887	0	0	0	0	0	0	0	0	0	-24.3984	0.560764	-109.498	-64.4518	1.92469	-62.1584	-1.09134	16.3042	1.74762	90.6327	-34.4889
3.LE1	0	0	27643.1	0	0	0	0	0	0	0	0	-144.255	-72.5976	-946.335	161.144	-241.372	40.1402	21.4479	-272.877	16.2989	33.1616	4.44968
4.LE1	0	0	0	29195.4	0	0	0	0	0	0	0	139.942	-49.9505	200.687	181.116	81.637	63.0134	4.2489	16.7985	-26.9474	-171.052	70.2539
5.LE1	0	0	0	0	30204	0	0	0	0	0	0	-223.343	41.7722	-195.447	17.2831	-475.068	90.1514	13.0129	-215.678	-26.3846	30.3023	-18.3845
6.LE1	0	0	0	0	0	32188.4	0	0	0	0	0	-19.1824	49.1174	-2.21696	-56.006	-57.0495	-115.322	-1.20216	71.8214	-47.1869	60.894	-25.3323
7.LE1	0	0	0	0	0	0	32679.1	0	0	0	0	-0.712955	-7.06074	-4.57673	3.35376	7.7402	21.2562	0.0263912	-14.3357	9.88748	-6.60412	1.85658
8.LE1	0	0	0	0	0	0	0	34431.6	0	0	0	-115.68	39.8557	-245.889	-11.9222	-237.39	-68.9678	6.77261	-63.0226	-39.3572	83.8199	-32.6955
9.LE1	0	0	0	0	0	0	0	0	37040.4	0	0	93.0804	30.175	-4.80032	91.1372	32.7339	-139.458	1.23585	93.3987	-88.1658	38.7949	-5.43536
10.LE1	0	0	0	0	0	0	0	0	0	37341.5	0	10.9118	-111.085	-1.37268	198.026	-4.54138	144.451	9.3899	-119.15	42.9377	-173.222	89.5359
11.LE1	0	0	0	0	0	0	0	0	0	0	37437.1	15.8253	-13.6876	-38.5361	2.0286	15.6549	-41.0831	1.00652	31.1709	-30.9853	-2.63275	3.3219
1.LE2	234.96	-4.45322	-180.499	165.015	-273.202	1.80849	-4.68192	-114.08	113.665	-30.9852	16.8401	15922	0	0	0	0	0	0	0	0	0	0
2.LE2	22.6166	0.560764	-72.5976	-49.9505	41.7722	49.1174	-7.06074	39.8557	30.175	-111.085	-13.6876	0	20168.5	0	0	0	0	0	0	0	0	0
3.LE2	148.232	-109.498	-946.335	200.687	-195.447	-2.21696	-4.57673	-245.889	-4.80032	-1.37268	-38.5361	0	0	27310.8	0	0	0	0	0	0	0	0
4.LE2	-91.7722	-64.4518	161.144	181.116	17.2831	-56.006	3.35376	-11.9222	91.1372	198.026	2.0286	0	0	0	29355.4	0	0	0	0	0	0	0
5.LE2	241.223	1.92469	-241.372	81.637	-475.068	-57.0495	7.7402	-237.39	32.7339	-4.54138	15.6549	0	0	0	0	29907.1	0	0	0	0	0	0
6.LE2	-24.1773	-62.1584	40.1402	63.0134	90.1514	-115.322	21.2562	-68.9678	-139.458	144.451	-41.0831	0	0	0	0	0	32213	0	0	0	0	0
7.LE2	-12.0532	-1.09134	21.4479	4.2489	13.0129	-1.20216	0.0263912	6.77261	1.23585	9.3899	1.00652	0	0	0	0	0	0	32957.8	0	0	0	0
8.LE2	113.573	16.3042	-272.877	16.7985	-215.678	71.8214	-14.3357	-63.0226	93.3987	-119.15	31.1709	0	0	0	0	0	0	0	34431.7	0	0	0
9.LE2	84.452	1.74762	16.2989	-26.9474	-26.3846	-47.1869	9.88748	-39.3572	-88.1658	42.9377	-30.9853	0	0	0	0	0	0	0	0	36864.1	0	0
10.LE2	-0.657482	90.6327	33.1616	-171.052	30.3023	60.894	-6.60412	83.8199	38.7949	-173.222	-2.63275	0	0	0	0	0	0	0	0	0	37170.9	0
11.LE2	-2.64127	-34.4889	4.44968	70.2539	-18.3845	-25.3323	1.85658	-32.6955	-5.43536	89.5359	3.3219	0	0	0	0	0	0	0	0	0	0	37437.6
